# Supplementary material for: Mussel-Inspired Surface Functionalization of Porous Albumin Cryogels Supporting Synergistic Antibacterial/Antioxidant Activity and Bone-Like Apatite Formation
Source: Gels. 2022 Oct 20;8(10):679. doi: 10.3390/gels8100679 (PMC9602075; doi:10.3390/gels8100679)
Supplement: Supplementary file 1 [file gels-08-00679-s001.zip]

Archive with 2 entries (2 files):
- ESI.pdf
- Supporting videos.pptx
